# Supplementary material for: Patients with Advanced Pancreatic Cancer Treated with Mistletoe and Hyperthermia in Addition to Palliative Chemotherapy: A Retrospective Single-Center Analysis
Source: Cancers (Basel). 2023 Oct 11;15(20):4929. doi: 10.3390/cancers15204929 (PMC10605673; doi:10.3390/cancers15204929)
Supplement: Supplementary file 1 [file cancers-15-04929-s001.zip]

Archive with 1 entries (1 files):
- cancers-2571042-supplementary.pdf
